# Supplementary material for: Development and Validation of an Extended Adult Vaccine Hesitancy Scale in Greek-Speaking Populations
Source: Vaccines (Basel). 2026 Jul 17;14(7):628. doi: 10.3390/vaccines14070628 (PMC13418891; doi:10.3390/vaccines14070628)
Supplement: Supplementary file 1 [file vaccines-14-00628-s001.zip]

Archive with 1 entries (1 files):
- vaccines-4400999-supplementary.pdf
